# Supplementary material for: CGRP sensory neurons promote tissue healing via neutrophils and macrophages
Source: Nature. 2024 Mar 27;628(8008):604–11. doi: 10.1038/s41586-024-07237-y (PMC11023938; doi:10.1038/s41586-024-07237-y)
Supplement: Supplementary file 3 — Source Data Fig. 1 [file 41586_2024_7237_MOESM3_ESM.xlsx]

## Sheet: Fig. 1
a	Skin would clousure					c	Fibrotic area					Muscle area
	D6		D10				D6		D10			D6		D10
	Rosa26DTA	Nav1.8Cre/Rosa26DTA	Rosa26DTA	Nav1.8Cre/Rosa26DTA			Rosa26DTA	Nav1.8Cre/Rosa26DTA	Rosa26DTA	Nav1.8Cre/Rosa26DTA		Rosa26DTA	Nav1.8Cre/Rosa26DTA	Rosa26DTA	Nav1.8Cre/Rosa26DTA
	67.8	11.8	100	65.1			24.1	50.8	12.1	31.7		1.22	1.83	1.44	1.52
	93.4	55.5	100	100			15.5	43.2	4.6	49.3		2.26	0.86	2.73	1.54
	60.6	19.7	100	100			40	26.2	11.6	24.7		2.92	2.99	2.81	2.26
	100	31.9	95.7	100			23.9	31.6	16.9	24.5		2.56	2.13	4.03	1.4
	100	11.8	100	100			18.2	35.3	30.3	34.2		3.44	2.13	1.95	1.95
	100	15.7	100	78.8			17.2	36.2	20	27.7		4.58	2.49	3.57	1.39
	44.8	22.5	100	93.7			28.7	51.7	2.3	23.8		2.5	1.73	5.57	2.91
	56.1	40.3	100	84.9					0.3	26				5.72	2.68
	68.8	28.8							0.8	28.9				6.75	2.96
	36.7	47							2	29				5.88	2.77
	100	23.5
	73.9	28.8
	63.7
	93.2
g	Skin would clousure					i	Fibrotic area			Muscle area
	LysMCre+/-	LysMCre+/-/Ramp1fl/fl					LysMCre+/-	LysMCre+/-/Ramp1fl/fl		LysMCre+/-	LysMCre+/-/Ramp1fl/fl
	60.9	28.5					4.4	30.7		5.4	2.8
	65.9	23.9					3.8	39.3		6.8	2.8
	36.1	31.4					3	37.7		6.6	2.2
	48.6	38.1					1.2	18.9		7.8	3
	32.3	14.9					5.2	54.5		7.1	1.6
	71.1	23.5					0	8.8		4.9	4.7
	44.1	3.5					0.4	19.2		6.7	2.6
	100	34.4					4.6	33.5		5.4	2.4
	36.6	16.5					11.3	25.5		6.3	2.9
	69.1	7.6					0.6	39		8.5	1
