# Supplementary material for: CGRP sensory neurons promote tissue healing via neutrophils and macrophages
Source: Nature. 2024 Mar 27;628(8008):604–11. doi: 10.1038/s41586-024-07237-y (PMC11023938; doi:10.1038/s41586-024-07237-y)
Supplement: Supplementary file 4 — Source Data Fig. 2 [file 41586_2024_7237_MOESM4_ESM.xlsx]

## Sheet: Fig. 2
a	Skin
	Neutrophils (x 104)
		Rosa26DTA																								Nav1.8Cre/Rosa26DTA
	D0	0.07	0.13	0.31	0.32	0.12	0.21	0.21	0.32	0.2	0.11	2.577	2.865	0	3.125	1.532	2.091	1.417	0.133	0.082	0.108				D0	0.07	0.09	0.27	0.16	0.09	0.86	11.8	10.97	3.22	26.59	1.57	2	1.86	0.34	0.3	0.4	0.13	0.12	0.17	0.23
	D3	26.33	22.74	22.76	14.45	15.05	22.23	27.7	34.59	7.81	38.02	16.7	27.47	26.08	22.48	27.43	13.55	17.3	23.74	17.52	11.91	13.41	15.87		D3	30	15.93	17.53	62.4	18.33	40.11	66.04	35.62	30.69	44.15	53.6	31.73	16.74	114.17	120.89	27.97	183.54	147	141.71	191.27	21.53	18.87
	D6	9.51	15.87	5.41	2.75	13.03	13.03	11.55	9.32	5.91	8.14	21.32	14.3	26.18	17.287	0.372	0.54	2.499	3.471	23.873	33.352				D6	6.74	1.27	4.68	2.09	7.41	8.32	22.36	22.53	2.51	31.7	21.82	17.86	30.49	25.66	31.92	15.01	12.65	13.04	6.71	7.85
	D10	0.26	0.13	0.84	1.42	2.21	3.65	0.17	0.24	12.57	1.97	1.18	2.63	2.865	1.532	2.091	1.417	0.133	0.082	0.108	0.132	0.097	0.162		D10	0.21	0.3	0.45	0.76	1.22	0.79	2.95	9.42	18.08	1.94	53.76	3.44	1.57	1.86	0.34	0.3	0.4	0.13	0.12	0.17	0.23	0.14
	D14	0.31	0.24	0.54	0.63	1.48	2.6	0.06	0.09	0.09	0.09	0.2	0.12												D14	7.93	1.05	1.81	2.39	1.63	1.33	0.1	0.22	0.14	0.33	28.45	0.95
	Mo/MΦ (x 104)
		Rosa26DTA																								Nav1.8Cre/Rosa26DTA
	D0	0.06	0.03	0.01	0.08	0.1	0.05	0.44	0.69	0.4	0.11	0.95	0.77	0.65	0.95	0.63	0.7	0.61	0.49	0.55	0.71				D0	0.05	0.35	0.51	0	0.12	0.2	0.28	0.43	0.07	0.23	0.41	0.5	0.57	0.25	0.27	0.32	0.38	0.49	0.39	0.31
	D3	9.6	16.99	22.24	5.23	20.21	20.47	11.27	16.56	5.92	11.83	34.96	25.28	38	24.33	20.9	15.44	20.66	17.91	21.11	28.71	26.09	40.5		D3	14.1	27.55	14.54	40.51	24.15	34.44	22.76	20.52	19.96	21.15	56.58	48.13	45.52	42.13	51.69	46.25	56.81	56.29	94.29	93.56	106.26	95.88
	D6	14	12.22	6.94	6.66	13.95	15.17	13.91	13.89	4	6.96	35.33	39.88	20.39	24.21	18.54	9.53	14.15	12.46	5.65	6.4				D6	5.43	5.12	12.3	5.36	21.13	19.7	17.7	25.31	5.16	14.17	35.49	40.1	15.66	18.33	16.55	31.59	27.1	32.88	26.86	23.2
	D10	3.49	1.11	4.93	6.74	4.28	19.32	1.84	2.63	7.82	6.93	9.79	4.34	0.36	0.4	0.62	0.39	0.45	0.31	0.51	0.52	0.6	0.75		D10	1.29	2.83	3.08	3.34	4.32	2.27	4.66	6.83	7.59	1.7	4.36	4.17	0.65	0.87	0.7	1.47	1.59	0.94	1.66	1.12	1.17	1.75
	D14	1.78	2.37	3.5	6.28	4.57	10.92	5.55	2.7	2.4	1.1	1.75	1.33												D14	10.19	6.18	11.79	12.37	7.85	8.84	1.81	0.87	1.25	1.64	1.45	1.55
	Ly6Chigh (x 104)
		Rosa26DTA																								Nav1.8Cre/Rosa26DTA
	D0	0.01	0	0	0.04	0.02	0	0.01	0.01	0.02	0	0.06	0.04	0.03	0.06	0.02	0.02	0.02	0.02	0	0.01				D0	0	0.02	0.02	0	0.05	0.01	0	0	0	0	0.1	0.16	0.13	0.07	0.1	0.02	0.02	0.03	0.03	0.01
	D3	2.1	5.17	9.69	1.2	8.34	7.81	5.83	7	1.49	2.97	8.96	6.02	14.23	7	5.93	4.42	4.88	5.27	6.3	6.26	5.34	8.53		D3	8.79	13.01	6.33	18.77	9.85	15.2	6.24	11.48	6.54	5.87	9.5	9.92	12.95	12.77	14.42	10.06	14.4	13.6	20.16	27.7	31.11	26.35
	D6	4.97	4.2	1.77	1.31	4.31	3.41	3.83	2.48	1.66	2.42	2.2	2.7	0.88	0.91	0.72	0.58	0.83	0.49	0.22	0.23				D6	1.33	1.27	1.89	0.97	3.22	2.37	4.18	5.99	0.53	1.36	3.48	3.81	0.8	1.03	0.87	1.1	1.31	1.52	1.08	0.72
	D10	0.26	0.27	0.8	1.12	0.81	1.33	0.02	0.04	0.06	0.11	0.29	0.03	0	0.01	0.02	0.01	0.01	0.01	0.01	0.01	0.01	0.02		D10	0.23	0.61	0.62	0.94	0.74	0.52	0.03	0.08	0.28	0	0.52	0.05	0.02	0.03	0.02	0.02	0.03	0.01	0.03	0.01	0.01	0.02
	D14	0.38	0.48	0.58	0.95	0.9	2.07	0.05	0.01	0.02	0	0.02	0												D14	2.99	0.72	1.51	2.24	0.98	1.33	0	0	0	0.01	0.09	0.09
	CD206
		Rosa26DTA																								Nav1.8Cre/Rosa26DTA
	D6	431.6	395.2	677.3	806	522.6	612.3	170	296	169	205														D6	700.7	447.2	582.4	721.5	635.7	438.1	267	325	312	384
	D10	2265.9	2622.1	3660.8	2914.6	1489.8	1323.4	2639	2345	1812	2147	2446	2135												D10	1691.3	1250.6	2324.4	1292.2	1998.1	2242.5	1616	1616	1437	1969	2572	3253
	D14	2204.8	2792.4	2494.7	1825.2	1654.9	2860	3111	3251	3637	3313														D14	1258.4	2281.5	1509.3	2311.4	2099.5	2515.5	1929	1850	2228	1426
	Muscle
	Neutrophils (x 104)
		Rosa26DTA																								Nav1.8Cre/Rosa26DTA
	D0	0.32	0.4	0.56	0.32	0.33	2.72	3.25	3.29	0.03	0.02	0.05	0.05	0	0.01	0.02	0.03								D0	0.32	0.31	0.72	0.79	0.52	0.38	0.57	0.56	0.01	0.03	0.04	0.03	0.02	0.03	0.02	0.02
	D3	38.72	6	49.23	23.81	28.12	33.12	23.16	27.61	23.13	20.38	30.63	38.5	24.56	27.1	19.96	12.51	7.51	10.35	16.17	20.32				D3	29.45	34.16	136.03	28.78	40.61	58.48	33.15	28.53	63.47	48.67	50.82	73.64	57.13	152.01	42.38	32.38	145.85	37.01	192.1	138.99
	D6	35.98	50.3	4.93	18.6	9.62	5.22	17.11	6.72	13.16	27.04	3.56	3.92	1.51	9.05	4.56	5.69	9.69	4.91						D6	12.93	18.37	9.06	6.36	14.84	30.84	12.81	46.03	82.23	97.6	14.65	3.79	23.34	2.96	5.74	3.5	1.97	6.43
	D10	0	0	0.49	0.08	0.3	2.98	2.9	8.27	0.73	4.89	0.1	0.12	0.12	0.31	0.35	0.28	0.27	0.31						D10	1.48	2.76	0.95	0.29	0	3.56	9.49	31.31	2.18	8.82	1	0.94	1.32	1.17	0.72	0.71	0.85	0.97
	D14	0.18	0	0.11	0	0.03	0.68	4.32	1.48	2.81	1.57														D14	0.03	0.01	0.04	0.02	0	2.03	8.03	6.49	1.81	11.88
	Mo/MΦ (x 104)
		Rosa26DTA																								Nav1.8Cre/Rosa26DTA
	D0	0.98	0.96	1.92	0.88	1.04	0.02	0.04	0.04	0.15	0.13	0.18	0.17	0.16	0.16	0.14	0.09								D0	0.8	0.65	0.95	0.86	0.26	0.11	0.12	0.02	0.1	0.08	0.1	0.1	0.1	0.11	0.1	0.07
	D3	295.24	61.94	199.78	91.14	146.8	219.58	231.8	425.27	150.06	247.24	464.58	249.4	218.06	154.63	99.43	147.59	165.24	84.83	186.2	136.57				D3	258.07	194.88	273.48	160.16	309.97	189.55	170.42	176.4	303.85	138.67	401.13	307.01	225.47	203.35	159.77	183.5	175.97	194.22	242.12	176.77
	D6	109.48	155.01	109.09	201.2	88.47	77.29	276	237.17	130.44	145.18	32.47	14.96	29.79	27.24	14.21	27.08	18.61	25.29						D6	184.53	109.11	170.68	84.53	39.18	133.09	193.01	131.1	280.99	150.81	37.43	41.2	19.5	17.63	21.31	12.11	24.6	11.89
	D10	6.77	5.86	9.99	1.68	10.3	82.36	97.2	112.81	13.92	84.1	2.48	2.31	0.99	1.01	1.24	1.34	1.57	1.88						D10	20.62	25.7	3.72	11.71	2.22	104.09	42.25	70.42	29.56	70.34	0.83	1.15	1.31	1.17	1.02	0.99	0.92	1.41
	D14	6.12	0.84	10.18	2.47	3.21	29.42	72.79	49.31	71.87	47.79														D14	3.33	3.08	4.36	4.54	5.27	8.68	27.52	74.04	31.99	74.83
	Ly6Chigh (x 104)
		Rosa26DTA																								Nav1.8Cre/Rosa26DTA
	D0	0.02	0.04	0.03	0.04	0.02	0	0	0	0	0	0	0	0	0	0	0								D0	0.03	0.01	0	0.01	0.02	0	0	0	0	0	0	0	0	0	0	0
	D3	51.84	18.07	11.53	10.77	15.39	15.1	10.06	19.8	11.77	20.83	12.96	16.15	11.09	9.17	8.72	12.22	13.57	10.42	23.04	11.21				D3	63.34	41.92	43.37	27.16	52.03	31.98	25.01	16.42	27.28	21.98	66.36	35.6	25.39	17.52	26.82	31.3	36.04	44.02	34.31	20.56
	D6	7.92	15.39	2.48	4.02	3.5	0.74	4.15	7.26	2.01	4.13	0.95	0.29	1.34	1.1	0.72	1.13	0.79	0.93						D6	29.37	7.73	19.82	6.15	1.89	2.16	2.78	1.13	5.68	5.7	3.44	3.44	1.43	1.14	0.9	0.44	1.01	1.22
	D10	0	0	0	0	0	0	0.02	0.12	0	0.08	0.02	0.01	0	0	0	0.01	0	0.01						D10	0	0	0	0	0	0	0.04	0.03	0.02	0.02	0.01	0	0	0.01	0	0	0	0.01
	D14	0.02	0	0	0	0	0	0.07	0	0	0														D14	0	0	0	0	0	0.08	0	0.03	0	0.04
	CD206
		Rosa26DTA																								Nav1.8Cre/Rosa26DTA
	D6	301	506	482	689	831	317	300	369	403	364														D6	473	639	577	576	525	480	324	409	518	358
	D10	1113	1555	1092	1505	2119	1507	1326	1519	1760	2186														D10	1308	1042	1006	1434	405	1403	1573	1903	1186	1442
	D14	2119	1033	3048	1935	3264	1467	1859	2715	1692	2377														D14	1803	1506	1469	1647	1679	1470	976	1637	1603	1381
b	Neutrophil migration							Macrophage migration						c	Neutrophil cell death							Macrophage cell death
	PBS			CXCL1				PBS			CCL2				PBS			TNF-α/IL1				PBS			TNF-α/IL1
	0 nM CGRP	1 nM CGRP	20 nM CGRP	0 nM CGRP	1 nM CGRP	20 nM CGRP		0 nM CGRP	1 nM CGRP	20 nM CGRP	0 nM CGRP	1 nM CGRP	20 nM CGRP		0 nM CGRP	1 nM CGRP	20 nM CGRP	0 nM CGRP	1 nM CGRP	20 nM CGRP		0 nM CGRP	1 nM CGRP	20 nM CGRP	0 nM CGRP	1 nM CGRP	20 nM CGRP
	1.09	0.47	0.79	3.6	3.07	3		1.17	0.77	0.75	1.53	0.92	0.88		0.89	1	1.12	1.55	1.73	1.68		0.85	0.9	0.85	1.2	1.49	1.57
	1.05	0.77	0.74	3.91	2.56	2.88		0.88	0.85	0.8	1.65	0.69	1.05		1.03	0.96	0.95	1.53	1.64	1.92		0.86	0.91	0.81	1.18	1.53	1.49
	1.09	0.65	0.93	4.63	3.07	2.56		0.75	0.67	0.58	1.51	0.6	1.01		1.01	0.85	0.92	1.57	2.14	1.79		1.11	0.99	1.02	1.37	1.59	1.42
	1.19	0.7	0.86	4.4	2.95	2.91		0.74	0.81	0.76	1.59	0.7	0.96		1.08	0.99	0.98	1.55	1.69	1.82		1.15	1.05	0.99	1.37	1.56	1.45
	0.7	0.42	0.74	3.98	2.72	2.81		1.06	0.76	0.6	1.55	0.75	0.78		1.1	0.93	1.1	1.48	1.58	1.71		1.07	0.96	0.92	1.11	1.26	1.27
	0.81	0.47	0.79	4.28	3.16	2.56		1.39	0.62	0.69	1.21	0.56	0.83		0.99	0.98	1.02	1.39	1.9	1.64		0.97	0.93	0.93	1.16	1.34	1.31
	0.95	0.79	0.7	3.95	3.3	2.74									0.9	0.98	0.93	1.66	1.67	1.49
	1.12	0.88	0.53	4.37	3.26	2.98
d	Efferocytosis
		0 nM CGRP				1 nM CGRP				20 nM CGRP				e	CD206 expression							Arginase-1 expression
	1:1	0.75	1.14	1.07	1.04	1.22	2.16	2.03	2.05	1.22	1.87	2.07	2.07		PBS			IL-4/IL-13				PBS			IL-10
	1:2	1.51	1.84	1.71	1.7	3.15	3.43	3.33	3.15	3.37	3.18	3.16	3.09		0 nM CGRP	1 nM CGRP	20 nM CGRP	0 nM CGRP	1 nM CGRP	20 nM CGRP		0 nM CGRP	1 nM CGRP	20 nM CGRP	0 nM CGRP	1 nM CGRP	20 nM CGRP
	1:4	2.6	2.56	2.35	2.23	4.92	4.81	4.64	4.58	4.8	4.79	4.67	4.42		1.02	1.17	1.01	2.53	3.24	3.26		1.05	1.13	1.06	1.44	3.09	2.35
															0.97	1.11	0.99	2.8	3.34	3.3		1.01	1.08	1.04	1.57	2.39	2.02
	Efferocytosis (TNF-α/IL1)														1.01	1.15	0.99	2.97	3.28	3.08		0.94	1.05	1.03	1.78	1.98	2
		0 nM CGRP				1 nM CGRP				20 nM CGRP					1.02	1.14	1.17	2.65	3.24	3.24		1.02	1.07	1.07	1.17	2.13	2.01
	1:1	1.0064	0.997868	1.03028	0.965458	1.3629	1.24009	1.22814	1.25714	1.13262	1.2145	1.12409	0.982516		1	1.22	1.27	2.46	3.57	3.57		1.02	1.12	1.06	1.36	2.53	2.37
	1:2	2.43923	2.55522	2.3809	2.41194	2.89979	3.27164	3.36716	3.22388	2.84861	2.84179	2.79403	2.81791		0.98	1.23	1.12	2.41	3.21	3.05		0.97	1.26	1.25	1.55	3.91	3.49
	1:4	3.42857	4.15522	4.10746	3.96418	4.82729	5.20597	5.13433	4.63284	5.0661	4.8	4.6806	4.7403
f	Migration into skin wound									Efferocytosis in skin			Migration into injured muscle								g	CD11b+ cell death
	Neutrophils			Mo/MΦ			Ly6cHigh			tdTomat+ Mo/MΦ			Neutrophils			Mo/MΦ			Ly6cHigh			Skin			Muscle
	Rosa26DTA	Nav.1.8Cre/Rosa26DTA		Rosa26DTA	Nav.1.8Cre/Rosa26DTA		Rosa26DTA	Nav.1.8Cre/Rosa26DTA		Rosa26DTA	Nav.1.8Cre/Rosa26DTA		Rosa26DTA	Nav.1.8Cre/Rosa26DTA		Rosa26DTA	Nav.1.8Cre/Rosa26DTA		Rosa26DTA	Nav.1.8Cre/Rosa26DTA		Rosa26DTA	Nav.1.8Cre/Rosa26DTA		Rosa26DTA	Nav.1.8Cre/Rosa26DTA
	1.54	3.01		1.06	6.59		1.2	6.17		1.13	0.07		0.16	3.24		0.34	3.24		0.39	3.04		15.9	9.09		25.23	12.1
	1.69	3.03		1.49	6.03		1.45	5.22		1.21	0.1		0.79	7.89		0.76	4.34		0.86	4.23		17.2	12.89		21.93	16.66
	1.24	2.6		0.78	4.96		0.74	4.5		0.96	0.09		0.87	3.86		0.72	3.59		0.68	3.13		12.75	10.41		19.28	18.28
	0.58	2.34		1.05	3.31		1.05	2.97		0.95	0.19		2.06	7.58		1.33	3.07		1.38	2.79		14.8	4.28		20.07	17.71
	0.53	2.78		0.93	5.15		0.86	4.38		0.92	0.35		0.79	9.71		1.07	3.58		1	3.48		21.31	8.97		22.72	13.1
	0.42	2.45		0.7	4.4		0.7	3.69		0.83	0.42		1.34	6.71		1.78	3.24		1.7	3.51		13.25	16.9		27.74	18.75
