# Supplementary material for: CGRP sensory neurons promote tissue healing via neutrophils and macrophages
Source: Nature. 2024 Mar 27;628(8008):604–11. doi: 10.1038/s41586-024-07237-y (PMC11023938; doi:10.1038/s41586-024-07237-y)
Supplement: Supplementary file 5 — Source Data Fig. 3 [file 41586_2024_7237_MOESM5_ESM.xlsx]

## Sheet: Fig. 3
c	Neutrophil migration						Macrophage migration								d	Neutrophil cell death						Macrophage cell death
	PBS	CXCL-1					PBS	CCL-2								PBS	TNF-a/IL1					PBS	TNF-a/IL1
	0nM TSP-1	0nM TSP-1	1nM TSP-1	10nM TSP-1			0nM TSP-1	0nM TSP-1	1nM TSP-1	10nM TSP-1						0nM TSP-1	0nM TSP-1	1nM TSP-1	10nM TSP-1	100nM TSP-1		0nM TSP-1	0nM TSP-1	1nM TSP-1	10nM TSP-1	100nM TSP-1
	1.18	2.69	1.85	2			1.03	1.6	1.01	1.06						1	1.38	1.69	1.56	1.83		1.14	1.22	1.4	1.49	1.57
	1	2.55	2.02	1.89			1.06	2.18	1.08	1.1						1.04	1.21	1.53	1.62	2.05		0.86	1.31	1.3	1.3	1.87
	0.81	2.61	2.13	2.16			1	1.71	0.76	1.37						0.88	1.3	1.64	1.53	1.96		0.95	1.45	1.24	1.65	2.07
							0.91	1.25	0.6	0.79						1.08	1.46	1.5	1.67	2.04		1.19	1.13	1.16	1.37	1.9
																						0.97	1.29	1.44	1.64	1.64
																						0.89	1.16	1.64	1.5	1.47
e	Efferocytosis														f	CD206 expression						Arrginase-1 expression
		0nM TSP-1				1nM TSP-1				10nM TSP-1
	1:1	0.83	1.05	1.15	0.98	1.04	1.4	1.52	1.34	1.04	1.7	1.74	1.34			PBS	IL-4/IL-13					PBS	IL-4/IL-13
	1:2	1.26	1.68	1.74	1.5	1.84	2.37	2.58	2.29	1.84	2.54	2.73	2.29			0nM TSP-1	0nM TSP-1	1nM TSP-1	10nM TSP-1	100nM TSP-1		0nM TSP-1	0nM TSP-1	1nM TSP-1	10nM TSP-1	100nM TSP-1
	1:4	1.52	2.02	2.14	1.94	2.29	3.01	3.35	2.99	2.29	3.62	3.93	2.99			1.02	2.51	2.53	3.98	4.24		0.99	1.24	1.27	1.31	1.55
																1.36	2.6	2.53	4.53	4.37		1.03	1.28	1.29	1.24	1.4
																1.08	3.22	3.45	3.32	3.82		1.03	1.3	1.23	1.31	1.36
																1.15	3.17	3.37	3.44	3.4		0.95	1.2	1.22	1.31	1.38
																0.77	2.87	4.54	4.37	4.2
																0.87	3.52	4.43	4.17	3.72
																0.91	3.31	3.69	3.64	3.84
																0.85	3.33	4.17	4.03	3.9
