# Supplementary material for: CGRP sensory neurons promote tissue healing via neutrophils and macrophages
Source: Nature. 2024 Mar 27;628(8008):604–11. doi: 10.1038/s41586-024-07237-y (PMC11023938; doi:10.1038/s41586-024-07237-y)
Supplement: Supplementary file 6 — Source Data Fig. 4 [file 41586_2024_7237_MOESM6_ESM.xlsx]

## Sheet: Fig. 4
b	% wound closure				f	Skin
	Saline	CGRP	eCGRP			Neutrophils
	11.4	36.7	49.3				Saline						eCGRP
	33.1	60.8	69			D3	254448	141804	800237	332134	401795	293555	201852	135090	201835	294756	184972	144430
	38.5	86.6	93.9			D7	326502	392779	238075	334488	408786	291694	57024	133333	68182	130271	90664	106920
	51.7	58.1	100			D10	84960	114602	58437	49284	13320	166234	47730	53940	29145	57405	9290	111965
	24.7	29.1	100
	4	53.4	67.8			Mo/MΦ
	21.9	28.2	100				Saline						eCGRP
	23	32	49.1			D3	62868	38905	146362	72855	97429	61538	30438	64638	46523	34364	22836	24886
	4.5	9.1	29.2			D7	67320	86275	34536	71676	77044	51295	34848	44845	35235	61160	42511	55064
	23.6	18.5	48			D10	36816	22529	28992	30303	30370	80453	11868	13764	21909	26606	17640	27991
	23.2	21.6	36.3
	26.2	26.5	28.8			Ly6C
	34.7		48.3				Saline						eCGRP
	28.4		36.7			D3	3128	2017	5619	4433	4499	4962	3587	2107	2221	2423	2117	2541
						D7	4207	4492	3721	3067	4577	2801	3159	2570	2706	2518	2404	2219
						D10	3358	2896	3273	2691	2219	2252	2074	2254	1957	2537	1931	1072
d	% fibrotic area					CD206
	Saline	CGRP	eCGRP				Saline						eCGRP
	31.3	24.2	21.3			D3	254	283	198	274	281	203	223	293	259	245	243	226
	39.4	43	26.5			D7	406	354	289	320	387	353	423	517	382	482	496	490
	36.9	30.5	22.4			D10	554	436	479	532	663	549	635	590	693	593	735	701
	37.5	51.1	17.3
	31.8	35.7	32.3
	29.3	30	20.4			Muscle
	43.2	48.2	14.3			Neutrophils
	58.6	34.4	30.2				Saline									eCGRP
	51.4	50	25.4			D3	85402	26726	91392	112104	74880	44781	84300	83700		51643	39283	29328	57600	57270	57771	42720
	51	53.1	41.4			D7	17810	15115	26532	9002	33869	9058	15206	10123	15444	4284	7238	17318	7925	5928	5914	6120	7176	6811
						Mo/MΦ
	Muscle area						Saline									eCGRP
	Saline	CGRP	eCGRP			D3	309581	164604	404544	543260	435240	271722	331299	323082		142303	53328	71136	374400	190734	230643	239232
	0.559261	1.4348	2.15551			D7	132058	102590	122047	71438	100915	164369	240346	169632	189072	87878	121382	117850	87173	91416	91661	46620	109848	79670
	0.746062	0.925619	1.11785
	1.23316	0.365294	1.55963			Ly6C
	1.20106	0.965632	2.37696				Saline									eCGRP
	1.46265	1.21486	1.96653			D3	2218	2478	2301	2464	1210	1207	1457	2676		2063	2303	1413	1491	1451	1324	1302
	0.949354	1.6916	1.63799			D7	1710	1469	1259	1350	1244	1522	1254	1237	1321	2496	1697	1746	875	1120	1368	1391	1101	1636
	1.53541	1.53733	1.86411
	1.24663	2.13079	2.04063			CD206
	1.45183	1.44874	2.30403				Saline									eCGRP
	0.981794	1.30235	1.50037			D3	929	773	286	235	336	866	844	473		807	778	506	341	1005	785	915
						D7	574	548	757	496	448	946	1350	1349	909	634	677	319	718	513	934	933	1056	1058
