# Supplementary material for: CGRP sensory neurons promote tissue healing via neutrophils and macrophages
Source: Nature. 2024 Mar 27;628(8008):604–11. doi: 10.1038/s41586-024-07237-y (PMC11023938; doi:10.1038/s41586-024-07237-y)
Supplement: Supplementary file 7 — Source Data Extended Data Fig. 1 [file 41586_2024_7237_MOESM7_ESM.xlsx]

## Sheet: Extended Data Fig. 1 
b		Macroscopic wound closure															c	Wound healing rate constant K
		Rosa26DTA																Rosa26DTA	Nav1.8Cre/Rosa26DTA
	D1	26.1	7.5	13.7	16.4	10.6	28.9	9.1	7.5	23.2	36	-9.4	22.8	8.6	19.1			0.23	0.18
	D2	32.5	19.4	31.7	23	13.8	36.1	29.9	34.2	50.1	45.3	45.7	51.4	35.8	59.1			0.16	0.1
	D3	39.1	35.3	42.7	33.8	25.5	50.2	47.4	40	56.3	59.9	50.5	65.5	60.3	54.7			0.22	0.1
	D4	56.2	39.6	56.3	43.1	49.9	69.3	58	58.7	57.9	65.8	59.9	75.1	69	74.3			0.18	0.1
	D5	73.3	50.5	58.5	59.1	59	71.6	60.7	71.5	58.1	69.3	71	80.8	80.7	74.4			0.18	0.14
	D6	77.9	49.9	75.9	60.4	74.6	79.4	75.8	77.1	65.9	74.2	77.2	89.8	84.8	72.8			0.25	0.12
	D7	83.2	72.8	84	67.9	80	84.2	82.8	86.6	72.4	78.3	80.3	93.9	90.3	78.4			0.21	0.15
	D8	88	75.8	90.8	89	84.6	90.1	88.9	92.5	79.3	85.9	88.1	94.4	93.3	81.1			0.23	0.11
	D9	89	84.5	93.9	91.6	87.8	91	91	93.6	83.1	91.5	91.2	94.1	95.5	87.4			0.21	0.14
	D10	94.5	89.2	96.8	92.9	90.7	95	94	94.3	88.2	89.7	98	95.7	96.9	89.6			0.26	0.14
																		0.23	0.17
		Nav1.8Cre/Rosa26DTA																0.34	0.12
	D1	9.4	-11.2	-17	-16.9	16.1	-11.2	6.9	-15	11.9	-10.9	-4.3	-2.5	9.9	3.6			0.29	0.15
	D2	31	2.4	-15.8	-5.6	16.4	1.7	20.2	0.1	7	1.8	24.9	6.9	26.9	18.9			0.27	0.11
	D3	44.4	7.5	3.3	10.6	19.5	10	24.9	16.6	35.4	22.6	28.8	2.9	22.8	21.6
	D4	53.1	18.7	24.3	27.9	33.8	22.1	45.6	26.4	39.1	31.6	36.7	17.4	31.2	28.3
	D5	44.2	30.2	40.4	38.7	47.5	42.6	53.6	36.8	46.3	44.1	51.3	34.8	43.5	31.1
	D6	62.9	40.3	46.6	49.1	63	51.6	59.5	45.4	56.3	62	68.5	49.2	53.4	40.7
	D7	69.4	54.8	56.9	53.3	63.5	63.5	69.8	60	64.1	70.4	76.6	64.4	70.6	52.9
	D8	80.2	63.3	67.2	65	78.5	78.5	70.2	65.1	74.2	78.8	83.3	77.4	82	66.4
	D9	85.3	66.4	70.1	71.2	82.6	82.6	80.9	74.2	82.2	85.9	88.7	85.9	84.3	78
	D10	89.1	80.3	80.1	74.9	87.4	87.4	82.3	78.4	82.3	89.3	92.7	92.2	92.5	84.9
e			Length of epithellial tongue					k	Ki67 cells/epithelial tongue
			Rosa26DTA		Nav1.8Cre/Rosa26DTA				Rosa26DTA		Nav1.8Cre/Rosa26DTA
			972.5	972.5	235.9	235.9			78		125
			1666.4	1666.4	460.6	460.6			150		76
			1582.5	1582.5	472.2	472.2			183		75
			1507	1507	350.4	350.4			157		54
			845.8	845.8	427.8	427.8			294		68
			1019.3	1019.3	216.5	216.5			213		59
			1368.8	1368.8	545.8	545.8			137		144
			1092.7	1092.7	1027.8	1027.8			239		60
			1660.3	1660.3	915.5	915.5			85		62
			1446.1	1446.1	931.9	931.9			82		44
			1255	1255	608.3	608.3			88		57
			1247.9	1247.9	1030.5	1030.5			102		52
