# Supplementary material for: CGRP sensory neurons promote tissue healing via neutrophils and macrophages
Source: Nature. 2024 Mar 27;628(8008):604–11. doi: 10.1038/s41586-024-07237-y (PMC11023938; doi:10.1038/s41586-024-07237-y)
Supplement: Supplementary file 8 — Source Data Extended Data Fig. 2 [file 41586_2024_7237_MOESM8_ESM.xlsx]

## Sheet: Extended Data Fig. 2
a	% of tissue area Tdtomato+
	Skin				Muscle
	D0	D3	D6		D0	D3	D6
	0.55	5.82	7.19		0.23	1.17	3.65
	1.92	5.28	8.16		0.36	1.42	2.41
	2.57	4.47	6.52		0.12	1.48	1.89
	1.97	3.58	5.14		0.5	0.85	2.01
d	Neuropeptide area in Nav1.8+ Nerves
	Skin D0					Skin D6					Skin D10
	VIP	GAL	SP	CGRP		VIP	GAL	SP	CGRP		VIP	GAL	SP	CGRP
	1.69	0	9.53	1766.93		1.69	4.66	152.43	1766.93		7.81	6.67	133.38	1238.49
	0.42	6.35	5.08	609.72		0.42	6.35	85.74	2047.23		6.35	7.62	66.69	476.34
	0	8.04	0.85	422.63		0.85	8.04	114.32	1070.61		8.57	6.77	190.54	285.8
	0.38	3.81	7.2	345.78		0.38	3.81	66.69	1376.66		2.12	8.47	115.45	667.88
	Muscle D0					Muscle D8					Muscle D12
	VIP	GAL	SP	CGRP		VIP	GAL	SP	CGRP		VIP	GAL	SP	CGRP
	1.4	0.62	0	27.71		0.1	27.7	0.51	133.92		11.5	0.41	20.09	124.69
	0.95	5.93	5.08	25.4		0	1.54	0.77	157.01		0.72	0.17	16.16	69.27
	0.33	0	0.85	43.87		0.2	0	6.93	408.69		0.44	0.82	34.63	138.54
	0.42	2.86	7.21	16.16		0.41	2.31	13.9	219.35		0	11.54	1.95	46.18
f	% of Nav1.8+ cell bodies expressing neuropeptides
		VIP			GAL			SP			CGRP
	Uninjured	0	0	0	1.52	0	0.91	2.5	7.5	6.45	12.5	13.79	14.15
	Skin D3 after injury	0	0	0	1.39	2.5	3.16	14.29	9.33	10.71	50.91	45.83	41.54
	Skin D6 after injury	0	0	0	1.39	0	1.82	9.3	6.25	9.52	41.38	37.5	42.11
	Musclle D3 after injury	0	0	0	1.96	3.08	0	9.23	8.06	6.98	18.67	25.29	27.45
	Muscle D6 after injury	0	0	0	2.22	0	1.14	14.71	8.99	15.38	31.52	34.35	35.45
h	CGRP area
	Skin
		Rosa26DTA				Nav1.8Cre/Rosa26DTA
	D0	526.84	287.42	655.63	310.48	31.37	3.59	15.72	16.63
	D3	970.88	969.23	1000.26	1085.49	37.6	100.25	89.95	85.48
	D6	1020.62	872.37	1848.02	836.75	8.88	29.38	24.38	6.52
	Muscle
		Rosa26DTA				Nav1.8Cre/Rosa26DTA
	D0	297.91	128.31	190.86	119.37	2.08	3.59	12	4.72
	D3	816.63	716.38	560.57	877.19	19.46	28.06	38.64	12.38
	D6	370.19	792.44	561.24	690.77	43.18	9.07	33.83	13.7
