# Supplementary material for: CGRP sensory neurons promote tissue healing via neutrophils and macrophages
Source: Nature. 2024 Mar 27;628(8008):604–11. doi: 10.1038/s41586-024-07237-y (PMC11023938; doi:10.1038/s41586-024-07237-y)
Supplement: Supplementary file 9 — Source Data Extended Data Fig. 3 [file 41586_2024_7237_MOESM9_ESM.xlsx]

## Sheet: Extended Data Fig. 3
a		Wound closure			c	% fibrotic area			Muscle area
		wt -> wt	Ramp1-/- -> wt			wt -> wt	Ramp1-/- -> wt		wt -> wt	Ramp1-/- -> wt
		79.9	19.5			2.2	55.4		6.4	1.2
		63.1	13			3.5	27.1		6.4	1.5
		61.2	14.5			14.5	34.3		4	2.2
		61.9	9.8			11.6	21.1		6.3	4
		32.7	25.2			6	19.9		7.1	4.5
		61.2	18			7.6	27.6		6	1.9
		50.2	10.6			4.8	29.4		5.7	2.3
		60.6	15.2
						% fibrotic area			Muscle area
		wt -> Ramp1-/-	Ramp1-/- -> Ramp1-/-			wt -> Ramp1-/-	Ramp1-/- -> Ramp1-/-		wt -> Ramp1-/-	Ramp1-/- -> Ramp1-/-
		73.4	9.7			2.3	10.5		7.7	4.8
		54.1	14.2			2.2	15		6.7	5.2
		45.4	3.5			2.7	28.1		6.5	3.8
		34	11.5			0.8	20.4		5.4	4.5
		70.2	18.3			2.8	13.1		6.1	4.1
		90.4	23			2.7	28.1		5.9	4.6
		68.2	14			1.5	20.4		7.6	6.1
		47	15.2
e		Proliferation assay
		Fibroblasts				Keratinocytes				Myoblasts				Endothelial cells
	2% FBS	1nM CGRP	20nM CGRP	10% FBS		1nM CGRP	20nM CGRP	10% FBS		1nM CGRP	20nM CGRP	10% FBS		1nM CGRP	20nM CGRP	10% FBS
		1.1	0.94	2.42		1.6	0.98	3.22		0.98	1.03	1.61		1.24	1.17	1.39
		1.1	0.94	2.03		1.96	1	2.65		0.95	0.85	1.49		1.11	1	1.12
		0.72	0.76	1.47		1.38	1.16	6.99		1.48	1.58	1.24		1.09	1.05	1.5
		1.1	1.06	1.89		1.05	1.14	4.86		1.23	1.08	1.37		1.02	1.02	1.39
		Fibroblasts				Keratinocytes				Myoblasts				Endothelial cells
	10% FBS	1nM CGRP	20nM CGRP	10% FBS		1nM CGRP	20nM CGRP	10% FBS		1nM CGRP	20nM CGRP	10% FBS		1nM CGRP	20nM CGRP	10% FBS
		1.03	0.94	1.52		1.05	1.17	2.95		1.1	0.9	1.32		1.14	1.25	2.03
		1.06	1.03	1.59		0.7	0.81	2.99		0.97	0.95	1.33		1	1.06	1.7
		0.94	0.84	1.4		0.74	0.84	2.11		1.06	1.02	1.19		1.11	1.3	1.29
		0.82	0.85	1.39		0.74	0.94	3.27		1.03	0.92	1.11		0.99	0.94	1.58
		0.97	1.02	1.45										0.99	1.16	1.5
		1.1	1.11	1.38										1.06	1.02	1.24
