# Supplementary material for: CGRP sensory neurons promote tissue healing via neutrophils and macrophages
Source: Nature. 2024 Mar 27;628(8008):604–11. doi: 10.1038/s41586-024-07237-y (PMC11023938; doi:10.1038/s41586-024-07237-y)
Supplement: Supplementary file 10 — Source Data Extended Data Fig. 4 [file 41586_2024_7237_MOESM10_ESM.xlsx]

## Sheet: Extended Data Fig. 4
c	Skin
	Dendritic cells (x 104)
		Rosa26DTA										Nav1.8Cre/Rosa26DTA
	D0	0.67	0.89	0.48	0.4	0.66	0.73	1.09	0.46	0.75	0.89	0.37	0.26	0.22	0.33	0.17	0.26	0.37	0.14	0.48	0.21
	D3	1.9	1.38	1.01	1.17	1.48	1.67	2.03	2.1	2.63	1.97	2.45	1.86	1.59	1.85	1.08	2.13	1.67	2	1.93	2.7
	D6	3.48	2.8	2.46	2.7	1.11	1.92	0.62	0.7	0.97	1.7	2.59	2.15	1.54	1.06	1.37	1.57	1.94	1.68	1.12	0.98
	D10	2.21	1.94	1.54	2.46	1.67	1.77	1.63	2.24	1.1	2.46	0.57	0.9	0.9	1.62	1.24	1.36	0.62	0.56	0.71	0.86
	CD4 T cells (x 104)
		Rosa26DTA										Nav1.8Cre/Rosa26DTA
	D0	0.3	0.24	0.3	0.29	0.14	0.22	0.19	0.21			0.11	0.17	0.13	0.12	0.1	0.06	0.08	0.11
	D3	1.53	1.58	2.16	1.24	0.84	0.89	1.07	0.92	1.77	2.18	3.07	3.33	4.4	3.9	2.9	3.34	3.89	2.61	2.98	3.22
	D6	11.5	5.67	6.14	3.96	2.86	3.71	1.27	2.05	1.98	12.2	5.56	3.9	2.7	2.49	5.06	4.58	4.32	2.56	2.99	5.09
	D10	1.28	1	1.06	1.1	0.75	0.82	0.6	0.92	0.76	1.18	1.01	1.07	1	1.3	1.5	1.71	0.76	0.94	1.03	1.23
	γδ T cells (x 104)
		Rosa26DTA										Nav1.8Cre/Rosa26DTA
	D0	0.11	0.09	0.07	0.08	0.07	0.11	0.09	0.07			0.08	0.1	0.08	0.05	0.04	0.03	0.05	0.06
	D3	0.89	0.74	1.08	0.68	0.58	1.36	1.18	1.28	1.46	0.94	1.5	1.92	2.29	2.55	1.94	2.06	2.12	2.41	1.55	1.91
	D6	2.44	1.76	1.02	1.43	1.16	0.42	0.68	0.64	0.38	0.53	1.52	1.44	0.97	0.94	1.37	1.1	0.9	0.86	0.89	1.53
	D10	0.44	0.36	0.33	0.2	0.45	0.35	0.5	0.47	0.42	0.66	0.22	0.28	0.29	0.34	0.19	0.27	0.3	0.68	0.37	0.52
	CD8 T cells (x 104)
		Rosa26DTA										Nav1.8Cre/Rosa26DTA
	D0	0	0	0.01	0.01	0	0	0	0			0	0.01	0	0	0	0	0	0
	D3	0.34	0.26	0.41	0.16	0.1	0.07	0.12	0.11	0.21	0.17	0.42	0.56	0.52	0.16	0.19	0.15	0.39	0.24	0.33	0.39
	D6	0.51	0.51	0.18	0.24	0.27	0.58	0.2	0.65	0.16	0.24	0.47	0.3	0.2	0.31	0.21	0.26	0.19	0.14	0.43	0
	D10	0.08	0.06	0.08	0.07	0.06	0.04	0.05	0.06	0.07	0.05	0.08	0.11	0.13	0.09	0.15	0.15	0.05	0.06	0.08	0.07
	Muscle
	Dendritic cells (x 104)
		Rosa26DTA										Nav1.8Cre/Rosa26DTA
	D0	0.12	0.07	0.08	0.14	0.07	0.09	0.07	0.07			0.11	0.07	0.09	0.08	0.08	0.12	0.09	0.12
	D3	12.59	11.78	8.3	14.59	6.44	15.15	8.79	14.91			14.45	8.33	11.09	9.27	11.57	13.87	22.81	15.94
	D6	3.59	4.4	2.2	3.31	1.49	2.69	1.83	2.72			2.2	1.7	2.77	1.76	1.41	1.46	1.21	1.16
	D10	0.93	0.69	0.53	0.51	0.6	0.66	0.63	0.84			0.75	0.66	0.98	0.93	0.72	0.55	0.64	0.74
	CD4 T cells (x 104)
		Rosa26DTA										Nav1.8Cre/Rosa26DTA
	D0	0.02	0	0.01	0	0.01	0	0	0.01			0.02	0.01	0.01	0.01	0.01	0.01	0	0.02
	D3	0.99	1.16	1.35	1.33	0.77	1.29	1.89	1.69			3.06	2.24	3.99	3.7	7.11	5.42	7	4.85
	D6	2.01	1.47	1.95	2.05	3.21	1.89	1.77	1.85			2.92	2.14	2.33	2.7	2.27	2.38	2.05	2.11
	D10	0.32	0.43	0.2	0.17	0.16	0.22	0.21	0.17			0.45	0.4	0.4	0.36	0.29	0.4	0.38	0.47
	γδ T cells (x 104)
		Rosa26DTA										Nav1.8Cre/Rosa26DTA
	D0	0.05	0	0.02	0.05	0.04	0.02	0.02	0.01			0.02	0.01	0.02	0	0.01	0.01	0.02	0.03
	D3	1.57	0.99	1.71	2.7	1.26	0.77	0.95	1.65			1.89	1.62	1.57	2.8	3.21	2.15	1.79	2.6
	D6	0.95	1.23	1.5	2.62	1.26	1.16	1.61	1.06			2.13	2.24	0.94	1.1	1.35	1.08	1.21	1.19
	D10	0.11	0.19	0.15	0.14	0.15	0.11	0.12	0.17			0.19	0.13	0.26	0.25	0.13	0.11	0.08	0.13
	CD8 T cells (x 104)
		Rosa26DTA										Nav1.8Cre/Rosa26DTA
	D0	0	0	0.01	0	0.01	0	0	0			0	0	0	0	0	0.01	0	0.01
	D3	0.78	0.94	0.66	0.61	0.73	0.59	0.31	0.54			1.55	2.4	0.81	0.63	0.89	1.62	2	1.51
	D6	0.46	0.51	0.47	0.33	0.26	0.35	0.57	0.56			0.83	0.97	0.49	0.55	0.27	0.35	0.3	0.26
	D10	0.18	0.11	0.2	0.05	0.03	0.03	0.1	0.15			0.13	0.12	0.13	0.19	0.27	0.26	0.3	0.32
d	Average number (x 104)
	Skin
	Rosa26DTA						Nav1.8Cre/Rosa26DTA
	Neutrophils	Mo/MΦ	DCs	CD4 T cells	γδ T cells	CD8 T cells	Neutrophils	Mo/MΦ	DCs	CD4 T cells	γδ T cells	CD8 T cells
	21.14	20.65	1.73	1.42	1.02	0.2	62.99	46.96	1.93	3.36	2.03	0.34
	Average number (x 104)
	Muscle
	Rosa26DTA						Nav1.8Cre/Rosa26DTA
	Neutrophils	Mo/MΦ	DCs	CD4 T cells	γδ T cells	CD8 T cells	Neutrophils	Mo/MΦ	DCs	CD4 T cells	γδ T cells	CD8 T cells
	24.05	198.77	11.57	1.31	0.14	0.65	71.18	222.24	13.42	4.67	0.16	1.43
