# Supplementary material for: CGRP sensory neurons promote tissue healing via neutrophils and macrophages
Source: Nature. 2024 Mar 27;628(8008):604–11. doi: 10.1038/s41586-024-07237-y (PMC11023938; doi:10.1038/s41586-024-07237-y)
Supplement: Supplementary file 11 — Source Data Extended Data Fig. 5 [file 41586_2024_7237_MOESM11_ESM.xlsx]

## Sheet: Extended Data Fig. 5
c	Macrophage death						d	Ly6C MFI
	IL-4/IL-13			IL-10				TNF-α/IL1			IL-10
	0 nM CGRP	1 nM CGRP	20 nM CGRP	0 nM CGRP	1 nM CGRP	20 nM CGRP		0 nM CGRP	1 nM CGRP	20 nM CGRP	0 nM CGRP	1 nM CGRP	20 nM CGRP
	1.05	0.95	0.58	1.2	1.18	1.22		1.23	1.15	1.2	0.81	0.71	0.59
	1.12	0.85	0.89	1.23	1.36	1.33		1.17	1.14	1.17	0.83	0.72	0.65
	1.5	1.03	0.83	1.11	1.17	1.27		1.17	1.21	1.16	0.84	0.87	0.88
	1.09	1.58	1.1	0.96	0.81	0.9		1.01	1.03	1.02	0.4	0.34	0.35
	1.26	1.54	1.09	0.86	1.37	1.42		0.92	1	1	0.38	0.38	0.32
	1.5	1.46	1.41	0.74	1.21	1.01		1.25	1.04	1.02	0.39	0.38	0.26
e	Migration
	Neutrophils from LysM+/-/ Ramp1fl/fl					Macrophages from LysM+/-/ Ramp1fl/fl
	PBS		CXCL1			PBS		CCL-2
	0 nM CGRP	1 nM CGRP	0 nM CGRP	1 nM CGRP		0 nM CGRP	1 nM CGRP	0 nM CGRP	1 nM CGRP
	1.18	1.29	3.53	3.41		1.06	1.13	2.08	1.78
	0.92	0.98	3.22	3.3		0.91	1.2	2.25	2.18
	0.86	0.89	3.96	3.02		0.79	0.8	1.94	1.82
	1.04	1.12	3.7	3.68		1.25	1.33	1.77	2.09
