# Supplementary material for: CGRP sensory neurons promote tissue healing via neutrophils and macrophages
Source: Nature. 2024 Mar 27;628(8008):604–11. doi: 10.1038/s41586-024-07237-y (PMC11023938; doi:10.1038/s41586-024-07237-y)
Supplement: Supplementary file 12 — Source Data Extended Data Fig. 6 [file 41586_2024_7237_MOESM12_ESM.xlsx]

## Sheet: Extended Data Fig. 6
b	Relative Thbs-1 expression					Relative Thbs-1 expression				c	TSP-1									d	KD efficiency
	Neutrophils					Macrophages					Skin										Scramble siRNA	Thbs1 siRNA
	LysM+/-		LysM+/-/ Ramp1fl/fl			LysM+/-		LysM+/-/ Ramp1fl/fl				Rosa26DTA				Nav1.8Cre/Rosa26DTA					1.06	0.2
	0 nM CGRP	1 nM CGRP	0 nM CGRP	1 nM CGRP		0 nM CGRP	1 nM CGRP	0 nM CGRP	1 nM CGRP		Uninjured	1175.39	1230.21	1044.91	1071.9	1457.1	1309.91	1239.13	1674.79		1.01	0.14
	0.83	8.3	1.04	1.83		1.19	28.38	1.26	1.38		Injured	10194.2	7023.54	7865.61	5808.9	5836.11	2855.69	2070.56	2080		0.91	0.27
	0.95	9.84	0.82	1.21		0.83	19.93	0.91	2.26												1.13	0.18
	1.27	5.61	1.18	1.48		1.01	26.48	0.87	1.29		Muscle										1.01	0.41
												Rosa26DTA				Nav1.8Cre/Rosa26DTA					0.91	0.21
											Uninjured	2992.12	2909.64	2937.76	2743.04	2714.23	2699.27	2702.2	2835.84
											Injured	10511	10664.7	9974.32	9848.3	7315.21	8495.55	6523.41	4971.96
e	Migration						f	Cell death						g	Efferocytosis												h	CD206 expression
	Scramble siRNA			Thbs1 siRNA				Scramble siRNA			Thbs1 siRNA					Scramble siRNA												Scramble siRNA			Thbs1 siRNA
	PBS	CCL-2		PBS	CCL-2			PBS	TNF-α/IL1		PBS	TNF-α/IL1				0 nM CGRP					1 nM CGRP							PBS	IL-4/IL-13		PBS	IL-4/IL-13
	0 nM CGRP	0 nM CGRP	1 nM CGRP	0 nM CGRP	0 nM CGRP	1 nM CGRP		0 nM CGRP	0 nM CGRP	1 nM CGRP	0 nM CGRP	0 nM CGRP	1 nM CGRP		1:1	0.98	0.85	1.03	1.13	1.01	1.25	1.82	1.21	1.36	1.87			0 nM CGRP	0 nM CGRP	1 nM CGRP	0 nM CGRP	0 nM CGRP	1 nM CGRP
	1.42	2.37	1.71	1.3	2.68	2.29		1.19	1.58	2.53	1.07	2.33	2.38		1:2	1.79	1.47	1.59	1.64	1.29	2.19	2.05	2.08	2.02	2.02			0.97	2.43	2.5	0.91	2.3	2.36
	2	2.21	1.49	0.18	2.82	3.4		1.45	1.71	2.15	1.33	2.82	2.9		1:4	2.35	2.17	2.32	2.36	1.82	2.84	3.27	3.08	3.04	3.19			0.97	2.16	2.47	0.83	2.47	1.93
	0.85	5.55	1.86	1.26	3.36	2.85		0.8	1.33	1.85	0.91	1.64	1.98															0.98	2.19	2.5	0.99	2.14	2.25
	0.91	4.93	3.09	0.91	3.11	2.42		1.13	1.43	2.37	1.05	2.18	2.38		Efferocytosis													1.02	2.2	2.58	0.95	2.38	2.5
	0.22	5.72	1.9	1.07	3.33	1.93		0.75	1.27	1.75	0.87	1.8	1.99			Thbs1 siRNA												1.03	2.15	2.54	0.98	2.4	2.49
	0.3	3.95	1.54	0.77	1.65	0.63		1.15	1.31	2.05	1.16	2.06	2.52			0 nM CGRP					1 nM CGRP							1.04	1.88	2.37	1.14	2.09	2.69
	0.86	2.22	1.66	1.58	1.42	1.58		0.53	1.96	2.5	0.6	2.43	3.05		1:1	0.9	1.18	0.83	0.82	1.84	0.75	1.45	0.74	0.83	1.8			1.01	2.02	2.47	1.18	2.82	2.74
	0.99	2.66	1.2	0.89	1.99	1.19									1:2	1.3	2.16	1.31	1.32	1.99	1.36	2.09	1.28	1.3	1.52			0.95	1.96	2.39	0.93	2.32	2.82
	1.46	1.69	0.97	1.04	1	1.38									1:4	1.94	2.24	1.93	1.84	2.36	2	2.12	2.04	1.98	2.09			1.02	1.88	2.42	1.01	2.22	2.77
																												1.01	1.91	2.44	1.09	2.48	2.77
i	Skin (Nav1.8Cre/Rosa26DTA)
	Neutrophils (x 104)			Mo/MΦ ( x 104)			Ly6Chigh (x 104)			CD206
	Saline	10 µg TSP-1		Saline	10 µg TSP-1		Saline	10 µg TSP-1		Saline	10 µg TSP-1
	210.1	51.83		152.99	53.27		32.13	13.52		1377	1570
	171.36	35.38		93.84	49.85		28.88	12.8		1340	1521
	180.6	49.37		155.61	44.04		30.03	11.61		1401	1551
	198.66	20.49		147.84	33.91		29.88	16.06		1352	1568
	154.77	17.47		63.78	29.82		18.24	14.57		1361	1627
	185.64	14.74		78.24	26.88		24.78	13.46		1294	1478
	Muscle (Nav1.8Cre/Rosa26DTA)
	Neutrophils (x 104)			Mo/MΦ (x 104)			Ly6Chigh (x 104)			CD206
	Saline	10 µg TSP-1		Saline	10 µg TSP-1		Saline	10 µg TSP-1		Saline	10 µg TSP-1
	61.88	53.07		423.27	239.4		92.34	63.71		1921	2124
	59.58	53.07		388.23	195.05		85.47	58.67		1896	1752
	48.26	53.83		292.52	190.01		56.89	53.07		1906	2278
	71.49	45.78		535.43	117.25		94.27	28.21		1975	2315
	63.37	43.47		468.5	92.37		81.6	21.4		1792	2212
	67.78	48.13		447.14	95.59		77.18	19.87		1980	2234
