# Supplementary material for: CGRP sensory neurons promote tissue healing via neutrophils and macrophages
Source: Nature. 2024 Mar 27;628(8008):604–11. doi: 10.1038/s41586-024-07237-y (PMC11023938; doi:10.1038/s41586-024-07237-y)
Supplement: Supplementary file 13 — Source Data Extended Data Fig. 7 [file 41586_2024_7237_MOESM13_ESM.xlsx]

## Sheet: Extended Data Fig. 7
c	Neutrophils					Macrophages				d	Neutrophils							Macrophages
		CXCL-1					CCL-2				PBS		CGRP		eCGRP			PBS		CGRP		eCGRP
	PBS	PBS	CGRP	eCGRP		PBS	PBS	CGRP	eCGRP		LysMCre+/-	LysMCre+/-/RAMPfl/fl	LysMCre+/-	LysMCre+/-/RAMPfl/fl	LysMCre+/-	LysMCre+/-/RAMPfl/fl		LysMCre+/-	LysMCre+/-/RAMPfl/fl	LysMCre+/-	LysMCre+/-/RAMPfl/fl	LysMCre+/-	LysMCre+/-/RAMPfl/fl
	1.03	5.52	2.69	3.42		1.01	2.34	0.81	0.78		1.82	1.49	6.11	2.09	5.83	1.86		1.35	1.21	4.74	1.63	4.32	1.86
	0.73	5.41	3.14	2.53		0.93	2.37	0.82	0.94		2.05	2.31	7.83	2.72	7.48	2.83		1.82	1.97	5.83	1.55	5.16	1.75
	0.92	5.95	3.92	4.47		1.1	2.35	1.09	1.6		1.87	1.7	5.57	2.34	5.5	2.41		1.16	1.39	4.13	1.92	3.94	2.21
	1.33	6.56	3.37	4.15		0.96	2.73	0.85	1.33		1.26	1.92	6.62	1.95	6.96	1.82		1.39	1.48	4.91	2.29	4.8	1.42
f	Skin					Muscle
	CGRP area		CGRP integrated density			CGRP area		CGRP integrated density
	CGRP	eCGRP	CGRP	eCGRP		CGRP	eCGRP	CGRP	eCGRP
	138.24	2103.57	4.3	24.34		82.94	492.7	2.6	12.23
	294.91	2089.28	6.53	12.41		187.78	493.32	3.33	9.14
	274.18	870.92	4.6	24.99		152.07	460.8	3.28	10.28
	163.59	1453.83	7.95	19.01		94.46	334.08	1.97	11.13
	140.54	2375.44	4.13	25.63
g	% wound closure
	Saline	CGRPlow	eCGRPlow	CGRPhigh	eCGRPhigh			i	Muscle D12 - Fibrotic area				Muscle D12 - Muscle area				Muscle D8 - Fibrotic area				Muscle D8 - Muscle area
	35.9	44.3	73.9	81.1	51.2				Saline	CGRPhigh	eCGRPhigh		Saline	CGRPhigh	eCGRPhigh		Saline	CGRPlow	eCGRPlow		Saline	CGRPlow	eCGRPlow
	29.6	22.5	71.7	58.6	50.9				16.1	6.3	6.5		2.5	4	3.2		28.3	35.7	22.5		2.6	2.3	3.4
	24.2	36.9	58	31.2	60.5				27.2	10.9	9.9		1.3	2.8	3.7		42.6	35	16.3		2	2.4	3.6
	19.7	29	46	42.8	60.2				15.7	7.9	7.1		2	3.4	2.5		40.1	32	13.8		1.5	2.7	3.2
	33.7	29.7	73.4	58.2	43.4				62.1	11	10.2		1.9	3.4	3.3		59.5	19.2	29.4		1.6	3.2	2.8
	36	47.7	54.6	61.6	55.2				30.7	9.8	10.8		2.4	3	2.1		50.9	35	18		2	2.4	3.5
	20.6	54.5	75	63.4	60.4				52.9	7.7	15.4		1.5	3.1	4.8		54.3	58.3	20.9		1.7	1.5	3.4
	48.2	27.2	68.3	44.4	60.1												52.5		18.3		2		3.1
	24.1			54.5	83.2
	23.2			52.3	73.7
	11.4
	26.1
	36.1
	51.8
	39.2
	30
k	Counts
		Saline								CGRP								eCGRP								Capsaicin
	5 minutes	0	0	1	0	0	0	0	1	1	2	0	2	0	0	2	1	0	0	0	2	0	0	1	0	16	15	12	20	14	17	22	13
	1 hour	0	0	0	0	1	0	0	0	0	0	0	0	0	0	1	0	0	0	0	0	0	0	0	0	3	5	1	2	3	0	1	4
	6 hours	0	0	0	0	0	0	0	0	0	0	0	0	0	0	0	0	0	0	0	0	0	0	0	0	0	0	1	0	0	0	0	0
	24 hours	0	0	0	0	0	0	0	0	0	0	0	0	0	0	0	0	0	0	0	0	0	0	0	0	0	0	0	0	0	0	0	0
	48 hours	0	0	0	0	0	0	0	0	0	0	0	0	0	0	0	0	0	0	0	0	0	0	0	0	0	0	0	0	0	0	0	0
	Tiime
		Saline								CGRP								eCGRP								Capsaicin
	5 minutes	0	0	1	0	0	0	0	0.8	1.2	2.7	0	2.1	0	0	1.6	0.9	0	0	0	1.7	0	0	0.8	0	16.2	14.5	11.1	18.6	13.8	17.4	24.3	19.1
	1 hour	0	0	0	0	0	0.7	0	0	0	0	0	0	0	0	0.9	0	0	0	0	0	0	0	0	0	2.6	4	1.2	1.7	2.3	0	0.8	3.4
	6 hours	0	0	0	0	0	0	0	0	0	0	0	0	0	0	0	0	0	0	0	0	0	0	0	0	0	0	0.7	0	0	0	0	0
	24 hours	0	0	0	0	0	0	0	0	0	0	0	0	0	0	0	0	0	0	0	0	0	0	0	0	0	0	0	0	0	0	0	0
	48 hours	0	0	0	0	0	0	0	0	0	0	0	0	0	0	0	0	0	0	0	0	0	0	0	0	0	0	0	0	0	0	0	0
l
		Saline								CGRP								eCGRP
	30 minutes	12.1	10.7	13.5	14.8	11.2	11.6	14.4	13.3	9.5	9.8	10.5	9.3	11.8	11.7	9.1	12.7	13.4	11.6	13.3	10.3	9.8	12.5	12.8	14.1
	1 hour	13.5	11.8	11.4	14.6	11.1	12.8	12.7	13.6	10.3	12.7	11	12.2	11.5	12.9	10.8	12.3	12.6	12	13.2	10.7	11	12.4	11.6	13.8
	6 hours	14.9	12.3	11.6	13.2	11	14.2	13.7	12.4	13.8	11.4	12.2	11.1	13.3	12.5	11.8	13.5	12.6	11.5	13.9	11.4	13.5	14	13.2	12.9
	24 hours	13.8	12	11.3	13.3	12.7	12.8	14	12.3	13.7	12	13.1	11.2	12.4	13.9	12.2	12.6	12.4	12.9	15.1	13.6	11.4	13.6	11.5	14.2
	48 hours	14.1	13.5	12	12.8	12.9	13	12.6	14.2	14.3	12.7	11.7	14.2	12.8	13.1	13.1	12.3	11.4	14.2	13.3	12.9	12.1	12.4	13.5	13.7
