# Supplementary material for: CGRP sensory neurons promote tissue healing via neutrophils and macrophages
Source: Nature. 2024 Mar 27;628(8008):604–11. doi: 10.1038/s41586-024-07237-y (PMC11023938; doi:10.1038/s41586-024-07237-y)
Supplement: Supplementary file 14 — Source Data Extended Data Fig. 8 [file 41586_2024_7237_MOESM14_ESM.xlsx]

## Sheet: Extended Data Fig. 8
a			b	TSP-1 area			TSP-1 integrated density			TSP-1 in CD11b area
	Skin			Skin			Skin			Skin
	Lepr+/+	Leprdb/db		Saline	eCGRP		Saline	eCGRP		Saline	eCGRP
	1207.3	28.52		0.02	23.16		102.95	1074.34		0.02	2.14
	1996.33	53.24		0.8	12.26		108.08	1174.58		0.05	2.89
	731.99	95.06		0.4	11.28		139.37	1556.59		0.16	1.09
	931.62	104.57		0.27	3.84		31.32	359.23		0	0.19
	1340.39	209.14		0.32	26.49		115.48	399.55		0	3.07
	1026.68	123.58		0.26	10.95		123.12	2792.44		0.01	1.9
				TSP-1 area			TSP-1 integrated density			TSP-1 in CD11b area
	Muscle			Muscle			Muscle			Muscle
	Lepr+/+	Leprdb/db		Saline	eCGRP		Saline	eCGRP		Saline	eCGRP
	62.21	23.04		0.14	4.98		83.85	713.83		0.02	0.14
	55.3	34.56		0.34	21.57		78.35	169.8		0.03	0.11
	76.03	6.91		1.99	8.58		42.27	147.59		0.06	0.16
	92.16	18.43		0.45	16.82		90.13	407.08		0.08	0.53
	112.9	21.2		0.58	7.41		82.72	343.71		0.11	0.86
	153.22	9.68		0.88	16.28		40.04	368.13		0.05	0.85
