# Supplementary material for: CGRP sensory neurons promote tissue healing via neutrophils and macrophages
Source: Nature. 2024 Mar 27;628(8008):604–11. doi: 10.1038/s41586-024-07237-y (PMC11023938; doi:10.1038/s41586-024-07237-y)
Supplement: Supplementary file 15 — Source Data Extended Data Fig. 9 [file 41586_2024_7237_MOESM15_ESM.xlsx]

## Sheet: Extended Data Fig. 9
b
	Skin	CCL2		Saline								eCGRP
			D3	3.51	2.63	2.95	3.97	2.95	3.43	3.87	4.23	1.64	2.28	1.22	1.77	1.48	1.31	2.38	1.6
			D7	2.32	3.11	1.97	2.8	2.67	2.74	2.32	1.85	0.76	1.12	0.96	1.45	1.29	0.68	1.22	1.73
		IL1 β		Saline								eCGRP
			D3	10.39	8.68	8.23	11.44	9.02	7.68	11.48	9.24	6.34	6.9	5.66	5.44	6.96	8.54	8.97	9.42
			D7	4.25	6.54	5.36	6.31	5.61	2.75	4.87	3.84	2.6	2.53	1.93	3.16	1.31	1.87	2.95	1.02
		CXCL2		Saline								eCGRP
			D3	20.6	14.64	13.64	16.13	13.45	12.81	15.16	19.51	10.88	7.73	11.28	9.92	12.51	5.87	8.36	11.73
			D7	10.81	12.16	9.52	13.85	8.16	11.53	7.98	12.59	7.5	6.97	8.2	7.29	2.32	4.46	5.03	9.11
		MMP2		Saline								eCGRP
			D3	1.98	1.33	1.03	1.42	1.22	1.86	1.23	1.57	0.83	1.26	1.12	1.23	0.91	1.3	0.77	1.03
			D7	1.01	0.77	1.06	0.95	1.24	1.43	1.07	0.88	0.64	0.39	0.65	0.32	0.74	0.25	0.46	0.43
		MMP9		Saline								eCGRP
			D3	10.42	11.08	14.73	7.79	9.09	10.75	12.25	10.1	7.15	3.6	6.18	6.97	7.02	8.99	4.74	5.32
			D7	8.75	6.13	7.59	10.02	6.93	5.04	5.91	6.63	2.43	3.96	3.83	4.8	2.9	4.13	2.31	5.81
	Muscle	CCL2		Saline				eCGRP
			D3	2.66	2.72	2.91	2.28	1.63	1.78	1.16	1.98
			D7	1.54	1.12	0.85	1.33	0.29	0.51	0.7	1.02
		IL1 β		Saline				eCGRP
			D3	0.42	0.49	0.93	0.61	0.56	0.33	0.18	0.44
			D7	1.05	1.5	0.88	1.19	0.94	0.66	0.74	0.53
		CXCL2		Saline				eCGRP
			D3	1.49	1.17	0.91	0.58	0.67	0.39	0.53	0.65
			D7	1.01	0.63	0.95	0.73	0.17	0.22	0.49	0.28
		MMP2		Saline				eCGRP
			D3	0.57	0.38	0.35	0.45	0.24	0.36	0.22	0.31
			D7	0.29	0.41	0.31	0.37	0.28	0.17	0.13	0.09
		MMP9		Saline				eCGRP
			D3	2.11	1.87	1.25	1.97	1.16	1.24	1.12	1.35
			D7	0.97	1.16	1.45	0.81	0.43	0.71	0.49	0.32
